# Supplementary material for: Sphingosine-1-Phosphate-Triggered Expression of Cathelicidin LL-37 Promotes the Growth of Human Bladder Cancer Cells
Source: Int J Mol Sci. 2022 Jul 4;23(13):7443. doi: 10.3390/ijms23137443 (PMC9267432; doi:10.3390/ijms23137443)
Supplement: Supplementary file 1 [file ijms-23-07443-s001.zip]

Archive with 1 entries (1 files):
- ijms-1711937-supplementary.pdf
